# Supplementary material for: Increased Expression of Immature Mannose-Containing Glycoproteins and Sialic Acid in Aged Mouse Brains
Source: Int J Mol Sci. 2019 Dec 4;20(24):6118. doi: 10.3390/ijms20246118 (PMC6940728; doi:10.3390/ijms20246118)
Supplement: Supplementary file 1 [file ijms-20-06118-s001.zip]

Archive with 3 entries (2 files):
- ijms-637365 suppl for final/
- ijms-637365 suppl for final/ijms-637365 suppl fig for final.pdf
- ijms-637365 suppl for final/ijms-637365 suppl table for final.xlsx
