# Supplementary material for: Increased Expression of Immature Mannose-Containing Glycoproteins and Sialic Acid in Aged Mouse Brains
Source: Int J Mol Sci. 2019 Dec 4;20(24):6118. doi: 10.3390/ijms20246118 (PMC6940728; doi:10.3390/ijms20246118)
Supplement: Supplementary file 1 [file ijms-20-06118-s001.zip › ijms-637365 suppl for final/ijms-637365 suppl table for final.xlsx]

## Sheet: Table S1
Majority protein IDs	Peptide counts (all)	Peptide counts (razor+unique)	Peptide counts (unique)	Protein names	Gene names	Fasta headers	Number of proteins	Peptides	Razor + unique peptides
P50516	14	14	14	V-type proton ATPase catalytic subunit A	Atp6v1a		1	14	14
P46460	13	13	13	Vesicle-fusing ATPase	Nsf		1	13	13
P47857	11	11	8	ATP-dependent 6-phosphofructokinase, muscle type	Pfkm		1	11	11
O88935	12	12	12	Synapsin-1	Syn1		1	12	12
CON__P13647	16	10	3				1	16	10
O08599	9	9	9	Syntaxin-binding protein 1	Stxbp1		1	9	9
Q91VD9	8	8	8	NADH-ubiquinone oxidoreductase 75 kDa subunit, mitochondrial	Ndufs1		1	8	8
Q01405	7	7	7	Protein transport protein Sec23A	Sec23a		1	7	7
Q8BH59	7;1	7;1	7;1	Calcium-binding mitochondrial carrier protein Aralar1	Slc25a12		2	7	7
P12382	7	4	3	ATP-dependent 6-phosphofructokinase, liver type	Pfkl		1	7	4
Q64332	6	6	6	Synapsin-2	Syn2		1	6	6
Q99KI0	14	14	14	Aconitate hydratase, mitochondrial	Aco2		1	14	14
P07724	5	5	5	Serum albumin	Alb		1	5	5
P97427	7;2	5;1	5;1	Dihydropyrimidinase-related protein 1	Crmp1		2	7	5
Q99PU5	5	5	5	Long-chain-fatty-acid--CoA ligase ACSBG1	Acsbg1		1	5	5
E9Q557	5	5	5	Desmoplakin	Dsp		1	5	5
Q921I1	6	6	6	Serotransferrin	Tf		1	6	6
CON__Q04695;CON__Q9QWL7;Q9QWL7	8;8;8	2;2;2	1;1;1	Keratin, type I cytoskeletal 17	Krt17	;;	3	8	2
P68404	4	4	4	Protein kinase C beta type	Prkcb		1	4	4
P47708	4	4	4	Rabphilin-3A	Rph3a		1	4	4
Q91WC3	4	4	4	Long-chain-fatty-acid--CoA ligase 6	Acsl6		1	4	4
P63318	4	4	4	Protein kinase C gamma type	Prkcg		1	4	4
P06330;P01757;P01756	4;2;2	4;2;2	4;2;2	Ig heavy chain V region AC38 205.12;Ig heavy chain V region J558;Ig heavy chain V region MOPC 104E		;;	3	4	4
CON__Q86YZ3	9	9	9				1	9	9
Q9WUA3	4	2	2	ATP-dependent 6-phosphofructokinase, platelet type	Pfkp		1	4	2
Q3UV17	4	1	1	Keratin, type II cytoskeletal 2 oral	Krt76		1	4	1
P10852	3	3	3	4F2 cell-surface antigen heavy chain	Slc3a2		1	3	3
O88485	3	3	2	Cytoplasmic dynein 1 intermediate chain 1	Dync1i1		1	3	3
Q8K0U4	3;1	3;1	3;1	Heat shock 70 kDa protein 12A	Hspa12a		2	3	3
P08607	3	3	3	C4b-binding protein	C4bpa		1	3	3
Q8K2B3	3	3	3	Succinate dehydrogenase [ubiquinone] flavoprotein subunit, mitochondrial	Sdha		1	3	3
Q9Z0E0	3	3	3	Neurochondrin	Ncdn		1	3	3
Q7TMK9	3	3	3	Heterogeneous nuclear ribonucleoprotein Q	Syncrip		1	3	3
Q62095	4	1	1	ATP-dependent RNA helicase DDX3Y	Ddx3y		1	4	1
CON__P00761	3	3	3				1	3	3
CON__P12763	3	3	3				1	3	3
CON__ENSEMBL:ENSBTAP00000024146	5	5	5				1	5	5
P43006	2	2	2	Excitatory amino acid transporter 2	Slc1a2		1	2	2
Q7M6Y3	2	2	2	Phosphatidylinositol-binding clathrin assembly protein	Picalm		1	2	2
Q9R1R2	2	2	2	Tripartite motif-containing protein 3	Trim3		1	2	2
CON__Q7RTS7;CON__Q32MB2;CON__Q14CN4-1;CON__Q6IME9;CON__Q3SY84;Q6IME9	2;2;1;1;1;1	1;1;1;1;1;1	1;1;1;1;1;1	Keratin, type II cytoskeletal 72	Krt72	;;;;;	6	2	1
O88487	3	2	2	Cytoplasmic dynein 1 intermediate chain 2	Dync1i2		1	3	2
CON__Q5D862	2	2	2				1	2	2
Q8BMS1	2	2	2	Trifunctional enzyme subunit alpha, mitochondrial;Long-chain enoyl-CoA hydratase;Long chain 3-hydroxyacyl-CoA dehydrogenase	Hadha		1	2	2
Q9ESN6	2	2	2	Tripartite motif-containing protein 2	Trim2		1	2	2
P01812	2	1	1	Ig heavy chain V region MOPC 173			1	2	1
Q8CHU3	2	2	2	Epsin-2	Epn2		1	2	2
Q8BG39	2	2	2	Synaptic vesicle glycoprotein 2B	Sv2b		1	2	2
P17751	3	3	3	Triosephosphate isomerase	Tpi1		1	3	3
CON__ENSEMBL:ENSBTAP00000031900	4	4	4				1	4	4
P01942	4	4	4	Hemoglobin subunit alpha	Hba		1	4	4
Q02053	7;1	7;1	7;1	Ubiquitin-like modifier-activating enzyme 1	Uba1		2	7	7
CON__P07744;P07744	4;4	1;1	0;0	Keratin, type II cytoskeletal 4	Krt4	;	2	4	1
Q9D2U9;Q8CGP2;Q8CGP1;Q8CGP0;Q6ZWY9;Q64525;Q64524;Q64478;Q64475;P10854;P10853;P70696	2;2;2;2;2;2;2;2;2;2;2;1	2;2;2;2;2;2;2;2;2;2;2;1	2;2;2;2;2;2;2;2;2;2;2;1	Histone H2B type 3-A;Histone H2B type 1-P;Histone H2B type 1-K;Histone H2B type 3-B;Histone H2B type 1-C/E/G;Histone H2B type 2-B;Histone H2B type 2-E;Histone H2B type 1-H;Histone H2B type 1-B;Histone H2B type 1-M;Histone H2B type 1-F/J/L;Histone H2B type 1-A	Hist3h2ba;Hist1h2bp;Hist1h2bk;Hist3h2bb;Hist1h2bc;Hist2h2bb;Hist2h2be;Hist1h2bh;Hist1h2bb;Hist1h2bm;Hist1h2bf;Hist1h2ba	;;;;;;;;;;;	12	2	2
Q3UHJ0	7	7	7	AP2-associated protein kinase 1	Aak1		1	7	7
CON__P01030;CON__ENSEMBL:ENSBTAP00000007350	2;2	2;2	2;2			;	2	2	2
P09103	2	2	2	Protein disulfide-isomerase	P4hb		1	2	2
CON__ENSEMBL:ENSBTAP00000014147	2	2	2				1	2	2
P31648	2	2	2	Sodium- and chloride-dependent GABA transporter 1	Slc6a1		1	2	2
P56959	3	3	3	RNA-binding protein FUS	Fus		1	3	3
P02088;P02089	2;1	2;1	2;1	Hemoglobin subunit beta-1;Hemoglobin subunit beta-2	Hbb-b1;Hbb-b2	;	2	2	2
O08539	3	3	3	Myc box-dependent-interacting protein 1	Bin1		1	3	3
P14094	2	2	2	Sodium/potassium-transporting ATPase subunit beta-1	Atp1b1		1	2	2
CON__P02662	2	2	2				1	2	2
P04370	2	2	2	Myelin basic protein	Mbp		1	2	2
P18872	2	2	2	Guanine nucleotide-binding protein G(o) subunit alpha	Gnao1		1	2	2
P15105	2	2	2	Glutamine synthetase	Glul		1	2	2
P18531	3;1;1	3;1;1	3;1;1	Ig heavy chain V region 3-6	Ighv3-6		3	3	3
Q61545	2	2	2	RNA-binding protein EWS	Ewsr1		1	2	2
P63101	2	1	1	14-3-3 protein zeta/delta	Ywhaz		1	2	1
Q02257	3	3	3	Junction plakoglobin	Jup		1	3	3
P57780	5	5	3	Alpha-actinin-4	Actn4		1	5	5
P06728	2	2	2	Apolipoprotein A-IV	Apoa4		1	2	2
Q80SW1;Q68FL4	2;2	2;2	2;2	Putative adenosylhomocysteinase 2;Putative adenosylhomocysteinase 3	Ahcyl1;Ahcyl2	;	2	2	2
Q8VDM6	4	4	4	Heterogeneous nuclear ribonucleoprotein U-like protein 1	Hnrnpul1		1	4	4
Q8K0T0	2	2	2	Reticulon-1	Rtn1		1	2	2
P16330	3	3	3	2,3-cyclic-nucleotide 3-phosphodiesterase	Cnp		1	3	3
Q9R0K7	8	8	5	Plasma membrane calcium-transporting ATPase 2	Atp2b2		1	8	8
Q80TJ1	3	3	3	Calcium-dependent secretion activator 1	Cadps		1	3	3
Q7TSJ2	2	2	2	Microtubule-associated protein 6	Map6		1	2	2
Q9JIS5	3	3	3	Synaptic vesicle glycoprotein 2A	Sv2a		1	3	3
Q8BG05	2	2	2	Heterogeneous nuclear ribonucleoprotein A3	Hnrnpa3		1	2	2
Q64436	3	1	1	Potassium-transporting ATPase alpha chain 1	Atp4a		1	3	1
P39054	4	1	1	Dynamin-2	Dnm2		1	4	1
G5E829	7;3	4;0	4;0	Plasma membrane calcium-transporting ATPase 1	Atp2b1		2	7	4
Q7TMB8	4	1	1	Cytoplasmic FMR1-interacting protein 1	Cyfip1		1	4	1
Q8R366	2	2	2	Immunoglobulin superfamily member 8	Igsf8		1	2	2
Q61171	2	2	2	Peroxiredoxin-2	Prdx2		1	2	2
Q9D0R2	2	2	2	Threonine--tRNA ligase, cytoplasmic	Tars		1	2	2
O08788	4	4	4	Dynactin subunit 1	Dctn1		1	4	4
P06151	2	2	2	L-lactate dehydrogenase A chain	Ldha		1	2	2
P06909	13	13	13	Complement factor H	Cfh		1	13	13
P15864;P43277;Q07133;P43274	2;2;1;1	2;2;1;1	2;2;1;1	Histone H1.2;Histone H1.3;Histone H1t;Histone H1.4	Hist1h1c;Hist1h1d;Hist1h1t;Hist1h1e	;;;	4	2	2
P19096	3	3	3	Fatty acid synthase;[Acyl-carrier-protein] S-acetyltransferase;[Acyl-carrier-protein] S-malonyltransferase;3-oxoacyl-[acyl-carrier-protein] synthase;3-oxoacyl-[acyl-carrier-protein] reductase;3-hydroxyacyl-[acyl-carrier-protein] dehydratase;Enoyl-[acyl-carrier-protein] reductase;Oleoyl-[acyl-carrier-protein] hydrolase	Fasn		1	3	3
P62242	2	2	2	40S ribosomal protein S8	Rps8		1	2	2
P62267	2	2	2	40S ribosomal protein S23	Rps23		1	2	2
P67778	2	2	2	Prohibitin	Phb		1	2	2
P84228;P84244;P68433;P02301	2;1;1;1	2;1;1;1	2;1;1;1	Histone H3.2;Histone H3.3;Histone H3.1;Histone H3.3C	Hist1h3b;H3f3a;Hist1h3a;H3f3c	;;;	4	2	2
Q04447	2	2	2	Creatine kinase B-type	Ckb		1	2	2
Q60597	12	12	12	2-oxoglutarate dehydrogenase, mitochondrial	Ogdh		1	12	12
P01027	17	17	17	Complement C3;Complement C3 beta chain;C3-beta-c;Complement C3 alpha chain;C3a anaphylatoxin;Acylation stimulating protein;Complement C3b alpha chain;Complement C3c alpha chain fragment 1;Complement C3dg fragment;Complement C3g fragment;Complement C3d fragment;Complement C3f fragment;Complement C3c alpha chain fragment 2	C3		1	17	17
Q9Z1G4	5	5	5	V-type proton ATPase 116 kDa subunit a isoform 1	Atp6v0a1		1	5	5
O70133	2	2	2	ATP-dependent RNA helicase A	Dhx9		1	2	2
O70456;P68254;Q9CQV8;P68510;P61982;P62259	2;1;1;1;1;1	2;1;1;1;1;1	1;0;0;0;0;0	14-3-3 protein sigma;14-3-3 protein theta;14-3-3 protein beta/alpha;14-3-3 protein beta/alpha, N-terminally processed;14-3-3 protein eta;14-3-3 protein gamma;14-3-3 protein gamma, N-terminally processed;14-3-3 protein epsilon	Sfn;Ywhaq;Ywhab;Ywhah;Ywhag;Ywhae	;;;;;	6	2	2
P26443	2	2	2	Glutamate dehydrogenase 1, mitochondrial	Glud1		1	2	2
P17427	15	15	12	AP-2 complex subunit alpha-2	Ap2a2		1	15	15
Q01853	17	17	17	Transitional endoplasmic reticulum ATPase	Vcp		1	17	17
Q9DBG3	9	9	6	AP-2 complex subunit beta	Ap2b1		1	9	9
Q8CI94	8;3	8;3	4;0	Glycogen phosphorylase, brain form	Pygb		2	8	8
Q78PY7	3	3	3	Staphylococcal nuclease domain-containing protein 1	Snd1		1	3	3
Q80TZ3	6;1	6;1	6;1	Putative tyrosine-protein phosphatase auxilin	Dnajc6		2	6	6
Q6NZJ6	2	2	2	Eukaryotic translation initiation factor 4 gamma 1	Eif4g1		1	2	2
Q07797	3	3	3	Galectin-3-binding protein	Lgals3bp		1	3	3
Q61316	2	2	2	Heat shock 70 kDa protein 4	Hspa4		1	2	2
Q8BHN3	2	2	2	Neutral alpha-glucosidase AB	Ganab		1	2	2
Q8BLY2	2	2	2	Probable threonine--tRNA ligase 2, cytoplasmic	Tarsl2		1	2	2
O35643	6	3	3	AP-1 complex subunit beta-1	Ap1b1		1	6	3
P35564	2	2	2	Calnexin	Canx		1	2	2
Q7TPR4;Q9JI91	3;2;1	1;1;0	1;1;0	Alpha-actinin-1;Alpha-actinin-2	Actn1;Actn2	;	3	3	1
Q68FL6	2	2	2	Methionine--tRNA ligase, cytoplasmic	Mars		1	2	2
P17426	6	3	3	AP-2 complex subunit alpha-1	Ap2a1		1	6	3
Q91V92	2	2	2	ATP-citrate synthase	Acly		1	2	2
Q8CHC4	6	6	6	Synaptojanin-1	Synj1		1	6	6
P58281	3	3	3	Dynamin-like 120 kDa protein, mitochondrial;Dynamin-like 120 kDa protein, form S1	Opa1		1	3	3
P70168	3	3	3	Importin subunit beta-1	Kpnb1		1	3	3
Q9WUB3	7	3	3	Glycogen phosphorylase, muscle form	Pygm		1	7	3
Q7TQF7	2	2	2	Amphiphysin	Amph		1	2	2
P28738	3;1;1	3;1;1	3;1;1	Kinesin heavy chain isoform 5C	Kif5c		3	3	3
P12960	6	6	6	Contactin-1	Cntn1		1	6	6
Q8BZ98	4	1	1	Dynamin-3	Dnm3		1	4	1
Q9Z2I0	2	2	2	LETM1 and EF-hand domain-containing protein 1, mitochondrial	Letm1		1	2	2
Q8BMJ2	2	2	2	Leucine--tRNA ligase, cytoplasmic	Lars		1	2	2
CON__ENSEMBL:ENSBTAP00000033053	2	1	1				1	2	1
O54991	2	2	2	Contactin-associated protein 1	Cntnap1		1	2	2
P13595	2	2	2	Neural cell adhesion molecule 1	Ncam1		1	2	2
P16546	7	7	7	Spectrin alpha chain, non-erythrocytic 1	Sptan1		1	7	7
Q922D8	10	10	10	C-1-tetrahydrofolate synthase, cytoplasmic;Methylenetetrahydrofolate dehydrogenase;Methenyltetrahydrofolate cyclohydrolase;Formyltetrahydrofolate synthetase;C-1-tetrahydrofolate synthase, cytoplasmic, N-terminally processed	Mthfd1		1	10	10
Q8VDJ3	2	2	2	Vigilin	Hdlbp		1	2	2
Q3UPL0	2	2	2	Protein transport protein Sec31A	Sec31a		1	2	2
Q5SQX6	5	5	2	Cytoplasmic FMR1-interacting protein 2	Cyfip2		1	5	5
Q99P72	2	2	2	Reticulon-4	Rtn4		1	2	2
Q62261	2	2	2	Spectrin beta chain, non-erythrocytic 1	Sptbn1		1	2	2
Q9CZ13	2	2	2	Cytochrome b-c1 complex subunit 1, mitochondrial	Uqcrc1		1	2	2
Q80YX1	2	2	2	Tenascin	Tnc		1	2	2
Q810U3	2	2	2	Neurofascin	Nfasc		1	2	2
Q8BWT5	2	2	2	Disco-interacting protein 2 homolog A	Dip2a		1	2	2
Q8BYI9	5	5	5	Tenascin-R	Tnr		1	5	5
Q8C196	5	5	5	Carbamoyl-phosphate synthase [ammonia], mitochondrial	Cps1		1	5	5
Q8CGC7	5	5	5	Bifunctional glutamate/proline--tRNA ligase;Glutamate--tRNA ligase;Proline--tRNA ligase	Eprs		1	5	5
Q91V14;Q924N4	2;1	2;1	2;1	Solute carrier family 12 member 5;Solute carrier family 12 member 6	Slc12a5;Slc12a6	;	2	2	2
Q91Y97	2	2	2	Fructose-bisphosphate aldolase B	Aldob		1	2	2
Q9WU78	5	5	5	Programmed cell death 6-interacting protein	Pdcd6ip		1	5	5
Q9EPN1	2	2	2	Neurobeachin	Nbea		1	2	2
Q9Z1Q9	3	3	3	Valine--tRNA ligase	Vars		1	3	3
